# Supplementary material for: GeneCloudOmics: A Data Analytic Cloud Platform for High-Throughput Gene Expression Analysis
Source: Front Bioinform. 2021 Nov 25;1:693836. doi: 10.3389/fbinf.2021.693836 (PMC9581002; doi:10.3389/fbinf.2021.693836)
Supplement: Supplementary file 3 [file DataSheet1.CSV]

TSNE1	TSNE2	Sample	cluster
1.501758995	19.08137568	E18_1_C08	1
-3.553496513	20.63907871	E18_1_C09	1
0.288194591	19.46740391	E18_1_C11	1
1.242334201	18.09046075	E18_1_C13	1
2.342716683	9.354710156	E18_1_C15	1
3.577038143	10.32660175	E18_1_C18	1
-4.826268346	21.04616787	E18_1_C33	1
-8.254841115	22.05968451	E18_1_C34	1
-6.680644868	20.60041485	E18_1_C37	1
-8.896209022	23.82055536	E18_1_C38	1
2.766902286	18.03437227	E18_1_C45	1
1.600793624	8.059890557	E18_1_C46	1
4.138017375	11.42239284	E18_1_C47	1
-7.653322199	24.38243407	E18_1_C50	1
2.446640973	11.66376906	E18_1_C53	1
-10.04919688	25.66594959	E18_1_C60	1
6.023778517	12.61337289	E18_1_C62	1
-7.44111547	23.16100937	E18_1_C67	1
-9.846206961	22.44683073	E18_1_C84	1
9.085120416	41.41689993	AT2_1_C02	2
20.88684357	40.00772091	AT2_1_C05	2
28.1360178	37.34013008	AT2_1_C08	2
15.49005418	35.41463428	AT2_1_C10	2
25.71581423	38.60747079	AT2_1_C12	2
27.10333604	41.21159859	AT2_1_C13	2
8.988203994	38.71325908	AT2_1_C17	2
11.73680734	42.71389747	AT2_1_C19	2
26.76114332	36.85439204	AT2_1_C20	2
14.93778583	32.08421053	AT2_1_C31	2
26.49551398	39.67479109	AT2_1_C32	2
22.4272031	37.04654853	AT2_1_C34	2
12.77390064	44.92094199	AT2_1_C37	2
11.3950863	37.59567373	AT2_1_C40	2
15.35056312	34.1351506	AT2_1_C41	2
17.15360812	33.78589351	AT2_1_C51	2
23.41607718	38.11163891	AT2_1_C53	2
16.11321555	29.79708998	AT2_1_C54	2
13.79804	35.06715695	AT2_1_C56	2
9.967946727	40.70471339	AT2_1_C59	2
22.64060062	38.99213377	AT2_1_C62	2
12.7197558	30.35596273	AT2_1_C67	2
12.07657977	41.75334492	AT2_1_C72	2
15.31227984	27.76812153	AT2_1_C76	2
12.73684355	33.80317887	AT2_1_C78	2
15.02646328	30.11664262	AT2_1_C80	2
23.99884588	35.97757507	AT2_1_C83	2
28.36007633	36.26383453	AT2_1_C89	2
12.85787567	37.38022793	AT2_1_C93	2
18.79007615	37.57453944	AT2_1_C96	2
20.11351051	14.52871595	E18_1_C44	3
22.46141417	19.2469284	AT2_1_C01	3
21.37748415	20.42777527	AT2_1_C06	3
19.25469655	18.6680436	AT2_1_C07	3
21.1767856	17.8039513	AT2_1_C09	3
20.43814026	19.31535438	AT2_1_C11	3
17.11809882	19.2638207	AT2_1_C16	3
25.1629528	11.05995198	AT2_1_C38	3
23.415017	21.88681173	AT2_1_C43	3
23.24205878	13.75605317	AT2_1_C50	3
23.52778769	10.53625018	AT2_1_C63	3
22.37448993	12.61764939	AT2_1_C65	3
20.24229979	21.35968663	AT2_1_C66	3
23.71118143	12.10488991	AT2_1_C68	3
18.16286923	20.6119694	AT2_1_C70	3
21.7808007	10.66911882	AT2_1_C92	3
24.65064349	9.08829858	AT2_1_C94	3
-8.482597381	-10.58212339	E14_1_C16	4
-14.29593973	-17.08046602	E14_1_C18	4
-10.78487257	-11.97267623	E14_1_C22	4
-7.072968772	-12.71094563	E14_1_C31	4
-6.952732421	-10.22234062	E14_1_C68	4
-10.95987777	-16.57323798	E14_1_C69	4
-14.78984334	-18.26677974	E14_1_C75	4
-10.33054993	-8.477778848	E14_1_C76	4
-5.81938735	-11.48757125	E14_1_C77	4
-11.44761673	-15.59759165	E14_1_C79	4
-6.109469741	-9.64757907	E14_1_C85	4
-11.80821708	-9.12281219	E14_1_C94	4
-12.49343145	-5.709098837	E16_1_C04	4
-2.614258013	-6.705700474	E16_1_C05	4
-17.90382835	-15.55171776	E16_1_C14	4
5.458278259	-10.62296234	E16_1_C15	4
-13.44826792	-7.348963354	E16_1_C24	4
-17.8868156	-12.22057029	E16_1_C40	4
-9.28108692	-17.94609975	E16_1_C54	4
6.014563453	-9.011843324	E16_1_C56	4
6.510495577	-7.855595094	E16_1_C57	4
-13.33380438	-9.974226726	E16_1_C65	4
-17.71898235	-16.88792795	E16_1_C66	4
-17.85210061	-13.3078735	E16_1_C67	4
-1.191828638	-15.83093362	E16_1_C68	4
-9.156412493	-6.902395591	E16_1_C72	4
6.996210645	-6.708762161	E16_1_C74	4
7.519096244	-5.613291503	E16_1_C83	4
-4.102983313	-8.098107996	E16_1_C86	4
-17.46168644	-3.72576344	E16_1_C90	4
-7.993114171	-19.02902653	E16_1_C92	4
-17.01289858	-4.22783596	E16_1_C94	4
-1.810601357	-15.38030979	E16_1_C95	4
-11.41556244	-42.67838808	E14_1_C01	5
-14.15717212	-40.51476146	E14_1_C02	5
-14.77001484	-41.59934757	E14_1_C05	5
-13.21462021	-26.76871193	E14_1_C06	5
-15.82596339	-36.87039877	E14_1_C09	5
-12.35097219	-40.55827968	E14_1_C10	5
-19.46286651	-40.57305029	E14_1_C14	5
-22.84447125	-36.38289722	E14_1_C25	5
-18.83540333	-44.1783143	E14_1_C39	5
-16.29195449	-43.89329892	E14_1_C44	5
-11.01218922	-38.8172548	E14_1_C46	5
-18.19892423	-30.29546652	E14_1_C50	5
-16.19494367	-34.79622128	E14_1_C51	5
-17.35388679	-39.01114469	E14_1_C54	5
-18.55341728	-38.93024043	E14_1_C56	5
-19.22368655	-36.28395787	E14_1_C57	5
-12.64622508	-29.94321172	E14_1_C60	5
-14.29193015	-28.12129854	E14_1_C61	5
-17.86390586	-32.41883291	E14_1_C65	5
-21.20793394	-24.62953132	E14_1_C66	5
-16.31258041	-30.89788014	E14_1_C70	5
-21.80501384	-36.92520575	E14_1_C73	5
-21.12110717	-25.68802354	E14_1_C74	5
-14.82044893	-25.68216567	E14_1_C78	5
-19.53017616	-35.17537906	E14_1_C80	5
-15.990344	-28.647355	E14_1_C81	5
-17.56842006	-33.51960498	E14_1_C83	5
-12.70279235	-31.80440868	E14_1_C84	5
-13.11834235	-38.11686511	E14_1_C87	5
-17.12935104	-27.3991029	E14_1_C89	5
-7.869883627	-32.39459954	E14_1_C90	5
-9.642704598	-40.61267036	E14_1_C95	5
-17.35975791	-43.41084164	E14_1_C96	5
-6.73916949	-36.10762406	E16_1_C01	5
-8.15644536	-41.85063811	E16_1_C06	5
-6.970398019	-33.8327979	E16_1_C31	5
-11.28633552	-26.06552395	E16_1_C49	5
-6.20608135	-31.57138616	E16_1_C84	5
-21.52585832	-22.70352867	E16_1_C88	5
